# Supplementary material for: Redefining Unilateral Pulmonary Edema after Mitral Valve Surgery on Chest X-ray Imaging Using the RALE Scoring System
Source: J Clin Med. 2023 Sep 19;12(18):6043. doi: 10.3390/jcm12186043 (PMC10532294; doi:10.3390/jcm12186043)
Supplement: Supplementary file 1 [file jcm-12-06043-s001.zip]

Archive with 1 entries (1 files):
- jcm-2603043-supplementary.pdf
